# Supplementary material for: Engineering Concanavalin B to Release Bioactive Peptides against Metabolic Syndrome
Source: Foods. 2021 Jul 5;10(7):1554. doi: 10.3390/foods10071554 (PMC8307266; doi:10.3390/foods10071554)
Supplement: Supplementary file 1 [file foods-10-01554-s001.zip]

Archive with 1 entries (1 files):
- foods-1242481-supplementary.pdf
